# Supplementary material for: A new global gridded anthropogenic heat flux dataset with high spatial resolution and long-term time series
Source: Sci Data. 2019 Jul 31;6:139. doi: 10.1038/s41597-019-0143-1 (PMC6668394; doi:10.1038/s41597-019-0143-1)
Supplement: Supplementary file 1 — Download metadata file [file 41597_2019_143_MOESM1_ESM.zip]

Archive with 3 entries (3 files):
- a_Wang410B_assay.txt
- s_Wang410B_study.txt
- i_Investigation.txt
