# Supplementary material for: A new global gridded anthropogenic heat flux dataset with high spatial resolution and long-term time series
Source: Sci Data. 2019 Jul 31;6:139. doi: 10.1038/s41597-019-0143-1 (PMC6668394; doi:10.1038/s41597-019-0143-1)
Supplement: Supplementary file 1 — Download metadata file [file 41597_2019_143_MOESM1_ESM.zip › a_Wang410B_assay.txt]

Sample Name	Protocol REF	Assay Name	Raw Data File	Comment[Data Repository]	Comment[Data Record Accession]	Comment[Data Record URI]
Historical energy consumption data	Methodology	Global gridded AHF for 1970 (30 arc-second)and Global gridded AHF for 2015 (30 arc-second)	Global gridded AHF for 1970 (30 arc-second).rar and Global gridded AHF for 2015 (30 arc-second).rar	figshare	doi:10.6084/m9.figshare.c.4182824	https://doi.org/10.6084/m9.figshare.c.4182824
BP Future energy consumption data	Methodology	BP contribution to Global gridded AHF for 2050 (30 arc-second)	Global gridded AHF for 2050 (30 arc-second).rar	figshare	doi:10.6084/m9.figshare.c.4182824	https://doi.org/10.6084/m9.figshare.c.4182824
McKinsey Future energy consumption data	Methodology	McKinsey contribution to Global gridded AHF for 2050 (30 arc-second)	Global gridded AHF for 2050 (30 arc-second).rar	figshare	doi:10.6084/m9.figshare.c.4182824	https://doi.org/10.6084/m9.figshare.c.4182824
Historical gridded population density data	Methodology	Global gridded AHF for 1970 and 2015 (30 arc-second)	Global gridded AHF for 1970 (30 arc-second).rar and Global gridded AHF for 2015 (30 arc-second).rar	figshare	doi:10.6084/m9.figshare.c.4182824	https://doi.org/10.6084/m9.figshare.c.4182824
Future gridded population density data	Methodology	Pop density data contribution to Global gridded AHF for 2050 (30 arc-second)	Global gridded AHF for 2050 (30 arc-second).rar	figshare	doi:10.6084/m9.figshare.c.4182824	https://doi.org/10.6084/m9.figshare.c.4182824
Future gridded population size data	Methodology	Pop size data contribution to Global gridded AHF for 2050 (30 arc-second)	Global gridded AHF for 2050 (30 arc-second).rar	figshare	doi:10.6084/m9.figshare.c.4182824	https://doi.org/10.6084/m9.figshare.c.4182824
Historical and future population size	Methodology	Global gridded AHF for 1970, 2015, and 2050 (30 arc-second)	Global gridded AHF for 1970 (30 arc-second).rar, Global gridded AHF for 2015 (30 arc-second).rar, and Global gridded AHF for 2050 (30 arc-second).rar	figshare	doi:10.6084/m9.figshare.c.4182824	https://doi.org/10.6084/m9.figshare.c.4182824
