# Supplementary material for: A new global gridded anthropogenic heat flux dataset with high spatial resolution and long-term time series
Source: Sci Data. 2019 Jul 31;6:139. doi: 10.1038/s41597-019-0143-1 (PMC6668394; doi:10.1038/s41597-019-0143-1)
Supplement: Supplementary file 1 — Download metadata file [file 41597_2019_143_MOESM1_ESM.zip › s_Wang410B_study.txt]

Source Name	Characteristics[geographical location]	Term Source REF	Term Accession Number	Characteristics[environment type]	Term Source REF	Term Accession Number	Protocol REF	Sample Name	Factor Value[total energy consumption]	Factor Value[population density]
BP energy consumption records	Earth (Planet)	OMIT	OMIT:0018724	anthropogenic habitat	ENVO	ENVO:00002031	Data collection	Historical energy consumption data
BP energy consumption records	Earth (Planet)	OMIT	OMIT:0018724	anthropogenic habitat	ENVO	ENVO:00002031	Data collection	BP Future energy consumption data
McKinsey projections of future energy demands	Earth (Planet)	OMIT	OMIT:0018724	anthropogenic habitat	ENVO	ENVO:00002031	Data collection	McKinsey Future energy consumption data
Global gridded population density data	Earth (Planet)	OMIT	OMIT:0018724	anthropogenic habitat	ENVO	ENVO:00002031	Data collection	Historical gridded population density data
Global gridded population density data	Earth (Planet)	OMIT	OMIT:0018724	anthropogenic habitat	ENVO	ENVO:00002031	Data collection	Future gridded population density data
Global population size projections	Earth (Planet)	OMIT	OMIT:0018724	anthropogenic habitat	ENVO	ENVO:00002031	Data collection	Future gridded population size data
Global population size projections	Earth (Planet)	OMIT	OMIT:0018724	anthropogenic habitat	ENVO	ENVO:00002031	Data collection	Historical and future population size
