# Supplementary material for: A new global gridded anthropogenic heat flux dataset with high spatial resolution and long-term time series
Source: Sci Data. 2019 Jul 31;6:139. doi: 10.1038/s41597-019-0143-1 (PMC6668394; doi:10.1038/s41597-019-0143-1)
Supplement: Supplementary file 1 — Download metadata file [file 41597_2019_143_MOESM1_ESM.zip › i_Investigation.txt]

# Investigation File generated for Scientific Data with Investigation File Authoring Tool version 0.1.0 on 16/07/2019 - This metadata file is CC0
ONTOLOGY SOURCE REFERENCE
Term Source Name	OMIT	ERO	EFO	ENVO	NCIT	OBI
Term Source File	http://data.bioontology.org/ontologies/OMIT	http://data.bioontology.org/ontologies/ERO	http://data.bioontology.org/ontologies/EFO	http://data.bioontology.org/ontologies/ENVO	http://data.bioontology.org/ontologies/NCIT	http://data.bioontology.org/ontologies/OBI
Term Source Version	OBO 4.0-12122013-2338	2013-08-02	3.7.0		17.06d	2014-08-18
Term Source Description	Ontology for MicroRNA Target	Eagle-I Research Resource Ontology	Experimental Factor Ontology	Environment Ontology	National Cancer Institute Thesaurus	Ontology for Biomedical Investigations
INVESTIGATION
Investigation Identifier
Investigation Title
Investigation Description
Investigation Submission Date
Investigation Public Release Date
INVESTIGATION PUBLICATIONS
Investigation PubMed ID
Investigation Publication DOI
Investigation Publication Author List
Investigation Publication Title
Investigation Publication Status
Investigation Publication Status Term Accession Number
Investigation Publication Status Term Source REF
INVESTIGATION CONTACTS
Investigation Person Last Name
Investigation Person Mid Initials
Investigation Person First Name
Investigation Person Address
Investigation Person Phone
Investigation Person Fax
Investigation Person Email
Investigation Person Affiliation
Investigation Person Roles
Investigation Person Roles Term Accession Number
Investigation Person Roles Term Source REF
STUDY
Study Identifier	10.1038/s41597-019-0143-1
Study Title	A new global gridded anthropogenic heat flux dataset with high spatial resolution and long-term time series
Study Submission Date	31/07/2018
Study Public Release Date	31/07/2019
Study Description	https://www.nature.com/articles/s41597-019-0143-1
Study File Name	s_Wang410B_study.txt
Comment[Subject Keywords]	""
Comment[Manuscript Licence]	CC BY-4.0
Comment[Experimental Metadata Licence]	CC0
Comment[Supplementary Information File Name]
Comment[Supplementary Information File Type]
Comment[Supplementary Information File URL]
Comment[Data Repository]	figshare
Comment[Data Record Accession]	doi:10.6084/m9.figshare.c.4182824
Comment[Data Record URI]	https://doi.org/10.6084/m9.figshare.c.4182824
STUDY DESIGN DESCRIPTORS
Study Design Type	modeling and simulation objective	time series design	data integration objective
Study Design Type Term Accession Number	ERO:0100102	http://www.ebi.ac.uk/efo/EFO_0001779	ERO:0100092
Study Design Type Term Source REF	ERO	EFO	ERO
STUDY PUBLICATIONS
Study PubMed ID
Study Publication DOI
Study Publication Author List
Study Publication Title
Study Publication Status
Study Publication Status Term Accession Number
Study Publication Status Term Source REF
STUDY FACTORS
Study Factor Name	total energy consumption	population density
Study Factor Type	anthropogenic generation of energy	Population Density
Study Factor Type Term Accession Number	ENVO:2000012	NCIT:C53338
Study Factor Type Term Source REF	ENVO	NCIT
STUDY ASSAYS
Study Assay Measurement Type	climate change
Study Assay Measurement Type Term Accession Number	ENVO:01000629
Study Assay Measurement Type Term Source REF	ENVO
Study Assay Technology Type	computational modeling technique
Study Assay Technology Type Term Accession Number	ERO:0001251
Study Assay Technology Type Term Source REF	ERO
Study Assay Technology Platform	""
Study Assay File Name	a_Wang410B_assay.txt
STUDY PROTOCOLS
Study Protocol Name	Data collection	Methodology
Study Protocol Type	information acquisition	data transformation
Study Protocol Type Term Accession Number	OBI:0600013	OBI:0200000
Study Protocol Type Term Source REF	OBI	ERO
Study Protocol Description		
Study Protocol URI	""	""
Study Protocol Version		
Study Protocol Parameters Name	""	""
Study Protocol Parameters Name Term Accession Number	""	""
Study Protocol Parameters Name Term Source REF	""	""
Study Protocol Components Name	""	""
Study Protocol Components Type	""	""
Study Protocol Components Type Term Accession Number	""	""
Study Protocol Components Type Term Source REF	""	""
STUDY CONTACTS
Study Person Last Name	Jin	Wang	Chen	Liu	Ding	Shi
Study Person First Name	Kai	Fei	Deliang	Huanhuan	Wenbin	Shangyu
Study Person Mid Initials
Study Person Email	""	wafe@ms.iswc.ac.cn	""	""	""	""
Study Person Phone
Study Person Fax
Study Person Address
Study Person Affiliation	State Key Laboratory of Soil Erosion and Dryland Farming on the Loess Plateau, Institute of Soil and Water Conservation, Northwest A&F University, Yangling, 712100, Shaanxi, China	State Key Laboratory of Soil Erosion and Dryland Farming on the Loess Plateau, Institute of Soil and Water Conservation, Northwest A&F University, Yangling, 712100, Shaanxi, China	Regional Climate Group, Department of Earth Sciences, University of Gothenburg, Box 460, 405 30, Gothenburg, Sweden	College of Natural Resources and Environment, Northwest A&F University, Yangling, 712100, Shaanxi, China	State Key Laboratory of Soil Erosion and Dryland Farming on the Loess Plateau, Institute of Soil and Water Conservation, Northwest A&F University, Yangling, 712100, Shaanxi, China	Institute of Soil and Water Conservation, Chinese Academy of Sciences and Ministry of Water Resources, Yangling, 712100, Shaanxi, China
Study Person Roles
Study Person Roles Term Accession Number
Study Person Roles Term Source REF
Comment[Study Person ORCID]	""	0000-0002-5213-4399	0000-0003-0288-5618	""	""	""
Comment[Funder]
Comment[FundRef ID]
Comment[Funder Term Source REF]
Comment[Grant Identifier]
